# Supplementary material for: Role of Postoperative Radiotherapy in the Management of Localized Head and Neck Mucosal Melanoma
Source: Cancers (Basel). 2025 Apr 10;17(8):1284. doi: 10.3390/cancers17081284 (PMC12025539; doi:10.3390/cancers17081284)
Supplement: Supplementary file 1 [file cancers-17-01284-s001.zip]

Archive with 1 entries (1 files):
- cancers-3542550-supplementary.pdf
